# Supplementary material for: Ticks, Hair Loss, and Non-Clinging Babies: A Novel Tick-Based Hypothesis for the Evolutionary Divergence of Humans and Chimpanzees
Source: Life (Basel). 2021 May 12;11(5):435. doi: 10.3390/life11050435 (PMC8150933; doi:10.3390/life11050435)
Supplement: Supplementary file 1 [file life-11-00435-s001.zip]

Archive with 1 entries (1 files):
- Supplementary files 1 and 2_submitted.pdf
